# Supplementary material for: Infectious Diseases in Children: Diagnosing the Impact of Climate Change-Related Disasters Using Integer-Valued Autoregressive Models with Overdispersion
Source: Diseases. 2025 Sep 15;13(9):303. doi: 10.3390/diseases13090303 (PMC12468014; doi:10.3390/diseases13090303)
Supplement: Supplementary file 1 [file diseases-13-00303-s001.zip]

Archive with 1 entries (1 files):
- diseases-3787654-supplementary.pdf
